# Supplementary material for: The role of scientific communication in predicting science identity and research career intention
Source: PLoS One. 2020 Feb 19;15(2):e0228197. doi: 10.1371/journal.pone.0228197 (PMC7029843; doi:10.1371/journal.pone.0228197)
Supplement: S1 Data — (XLS) [file pone.0228197.s001.xls]

## Sheet: Datafile_the role of SciComm in
ID_T	Acadmic_rank	Sex	URM_status	Generation	Primary_Language	Discipline	Co_authored_manuscript	First_author_manuscript	Oral_presentation	Poster	Mentoring_practices_writing	Mentoring_practices_presenting	Mentoring_practices_informalspeaking	Self_efficacy_writing	Self_efficacy_presenting	Self_efficacy_informal_speaking	Outcome_expectation1	Outcome_expectation2	Outcome_expectation3	Outcome_expectation4	Outcome_expectation5	Construct_of_outcome_expectations	Identity1	Identity2	Identity3	Identity4	Construct_of_identity	Intend_to_be_a_PI	Intend_to_support_science_and_research_but_not_conduct_research
41	0	0	1	0	0	1	8	4	0	10	4	4.33333	2.5	3.57143	2	3	5	4	3	4	2	3.6	4	4	4	4	4	5	3
42	0	0	1	0	0	1	0	0	1	3	3.25	5	5	4.28571	3.33333	3	4	4	4	4	4	4	5	4	5	4	4.5	1	3
43	0	1	1	1	0	1	1	0	1	8	5	5	5	4	4	3.66667	4	3	3	4	3	3.4	3	4	4	3	3.5	2	1
44	0	1	1	1	0	0	1	0	1	5	3.5	4.33333	4.5	3.42857	3.66667	4	4	3	2	4	4	3.4	4	3	3	3	3.25	2	5
45	0	0	1	1	0	1	3	3	4	5	3.75	4.66667	3.5	4.14286	2.66667	3	5	4	3	5	4	4.2	4	4	4	4	4	5	5
46	0	0	1	1	0	1	6	0	1	6	4	4.33333	4	4.14286	3	4	5	5	4	5	4	4.6	5	4	4	4	4.25	5	5
47	0	0	0	1	0	0	2	2	0	0	3.25	5	4.5	3.28571	4.33333	4.33333	4	3	2	4	3	3.2	4	3	4	4	3.75	1	1
48	0	0	1	1	0	0	1	0	0	1	4.5	3	4	3.85714	3.33333	4							4	5	5	5	4.75
49	0	1	1	1	0	0	0	0	0	1	4.5	4.66667	3	3.85714	4	4	4	5	4	5	5	4.6	5	4	5	5	4.75	3	3
50	1	0	1	1	0	0
51	0	1	1	1	0	0	0	0	0	4	4	5	4.5	3.57143	2.66667	3	5	5	3	5	5	4.6	4	5	5	5	4.75	1	2
52	1	0	1	0	1	0	8	2	2	9	5	5	5	4	4.66667	4	3	4	5	5	5	4.4	5	4	5	4	4.5	4	5
53	0	0	0	0	0	1	4	1	2	4	3.5	2	2.5	3.42857	4	3.66667	5	5	3	5	5	4.6	5	3	5	5	4.5	5	4
54	1	0	1	0	0	1	5	5	2	10	2.75	4.33333	5	4	3	4	4	5	3	5	4	4.2	5	4	4	5	4.5	5	5
56	0	1	1	1	0	1								3.85714	3	3.33333
57	0	0	1	1	0	1	6	2	0	4	1.75	1.66667	2	2.71429	2	2.33333	4	4	4	4	4	4	4	2	2	4	3	4	4
58	0	0	1	1	0	1	7	2	4	4	3.25	2.66667	2	4.14286	4	3.33333	5	4	3	5	4	4.2	4	3	4	4	3.75	4	2
59	0	1	1	1	0	1	1	1	1	1	3.75	5	4	3.85714	3.66667	4	4	4	4	4	4	4	3	2	2	4	2.75	4	4
60	0	0	1	1	0	1	0	0	2	1	4.25	4	4	4	4	3.66667	4	4	4	4	4	4	4	4	4	5	4.25	3	1
61	0	0	1	0	0	1	0	0	0	0	4.25	5	5	4.42857	3.33333	4.33333	4	4	4	3	4	3.8	5	5	5	5	5	1	1
62	0	0	1	1	0	1	2	0	2	10	4	4.33333	4.5	4.14286	4.66667	4	5	4	5	5	4	4.6	4	4	4	4	4	4	4
63	0	1	0	1	0	1	2	0	0	3	4.25	5	5	3.85714	4.66667	4.66667	5	5	4	5	5	4.8	3	3	4	5	3.75	3	4
64	0	0	0	0	0	1	0	0	0	0	5	5	5	3.85714	3.33333	4	5	5	5	5	5	5	2	2	2	4	2.5	5	1
65	0	0	1	1	0	1	7	3	0	6	3.5	2.33333	2.5	4	3.33333	2.33333	3	5	5	5	5	4.6	4	4	4	4	4	2	2
66	0	0	1	1	0	1	1	1	1	2	4.75	5	4.5	3.42857	3	2	4	4	3	4	4	3.8	4	3	3	4	3.5	4	1
67	0	1	0	1	0	1								3.57143	3	4
68	0	0	0	1	0	0	1	0	0	5	2.5	2.66667	2	4.14286	3	3	4	4	5	5	5	4.6	4	2	3	3	3	1	2
69	0	1	0	1	0	0	1	1	0	3	3.25	3.33333	3.5	2.57143	3	3.66667	4	4	4	4	4	4	5	5	5	5	5	5	4
70	1	0	1	1	1	1	7	3	0	2	5	5	5	4.42857	3	3.66667	5	5	5	5	5	5	5	5	5	5	5	4	1
71	0	0	0	1	0	1	0	0	0	0	4.5	5	4.5	2.28571	1.33333	3	5	5	5	5	5	5	4	4	3	4	3.75	4	4
72	0	0	1	1	0	1	3	2	0	1	3.25	3	3	3.71429	3.66667	3.66667	5	4	3	4	5	4.2	4	5	4	4	4.25	5	2
73	1	0	1	1	0	1	24	5	0	8	3.75	4.33333	1.5	4.57143	3	2.66667
74	0	0	1	0	0	0	0	0	0	4	3.5	4.33333	1.5	3.28571	2	4	5	5	3	5	5	4.6	3	3	5	5	4	3	3
75	0	1	0	0	0	0	4	2	2	3	5	5	4.5	2.85714	5	4.66667	1	3	2	5	1	2.4	4	1	5	4	3.5	3	5
76	0	0	0	0	0	1	0	0	0	1	3.25	4.33333	5	3.28571	2	2.66667	3	5	5	5	5	4.6	4	4	5	4	4.25	5	2
77	0	1	1	1	0	1	4	4	0	0	3.5	2	3	3.14286	1.33333	3.33333	4	4	3	3	4	3.6	5	5	5	5	5	5	5
78	0	1	1	1	0	1	10	5	1	2	3.25	4.33333	4.5	4.85714	3.66667	3.66667	4	4	4	4	4	4	4	3	4	5	4	5	3
79	1	1	1	1	0	1	10	5	4	9	4	3.66667	3.5	4	4	3.66667	4	3	4	4	4	3.8	4	4	4	4	4	5	5
80	0	0	1	1	0	1	0	0	0	8	3.75	2.66667	1	3.57143	1.66667	2.66667	3	4	3	3	4	3.4	3	3	2	4	3	1	5
81	0	0	1	1	1	0	1	0	0	2	4	4	4	3.28571	3.33333	4	5	4	3	4	4	4	4	3	3	4	3.5	3	5
82	1	0	1	1	0	0	6	1	2	10	5	4.66667	4	4.71429	2.66667	2.33333
83	0	0	1	1	0	0	0	0	0	5	3	4.33333	3.5	3.28571	3	4.66667	4	4	5	5	4	4.4	4	3	5	4	4	4	1
84	0	1	1	1	0	1	0	0	0	0	4	4	5	4.14286	3	3.33333	5	5	4	5	5	4.8	4	4	4	4	4	4	4
85	1	0	1	1	0	1	13	2	4	10	3.75	4.33333	4	4.57143	4	4	5	5	4	4	4	4.4	5	5	5	5	5	4	2
86	0	0	1	1	0	1	2	0	0	0	3.25	5	3.5	3.42857	2.66667	3	5	5	4	5	4	4.6	4	5	4	5	4.5	5	4
87	1	0	1	1	1	0	5	2	0	6	3.75	4.33333	4.5	3	2	2	5	5	3	5	5	4.6	3	4	3	4	3.5	4	2
88	0	0	1	0	1	1	4	4	4	5	5	5	5	3.85714	4.33333	4.33333	4	4	4	4	4	4	5			5	5	4	2
89	1	1	1	1	1	0	9	5	4	4	4.75	5	4.5	3.14286	3.33333	3.33333	5	5	4	4	4	4.4	3	3	4	4	3.5	4	3
90	0	0	1	0	1	0	5	1	0	6	4	4.33333	4.5	3.42857	3	3.33333	5	5	5	5	5	5	4	4	4	4	4	5	2
91	0	1	1	0	0	0	0	0	0	4	4	5	4	3.85714	3.66667	4	5	5	5	5	5	5	4	4	4	5	4.25	3	1
92	0	1	1	1	1	1	2	1	0	3	4.25	2.33333	3	4.14286	3	3.66667	5	5	5	5	3	4.6	4	5	3	4	4
93	0	1	1	0	0	0	0	0	1	1	3.5	4.33333	3.5	3.57143	3.33333	3.66667
94	0	0	0	0	0	1	8	1	3	7	5	5	5	4.85714	5	4	5	5	5	5	5	5	4	4	2	4	3.5	3	2
95	0	0	1	1	0	1	4	0	3	5	4	5	5	4.57143	4	4	4	5	3	4	4	4	5	4	5	5	4.75	4	2
96	0	1	1	1	0	1	4	1	0	2	3	3.66667	3.5	3.71429	2.66667	3.66667	5	5	4	4	4	4.4	4	4	5	4	4.25	5	3
97	1	0	0	1	0	1	11	2	3	9	2.5	2.66667	3	4	3.33333	1.66667	4	4	3	5	4	4	2	1	2	3	2	2	2
98	0	1	1	1	1	1	2	2	1	0	2.75	3	2.5	3.28571	1	2.33333	4	3	4	5	5	4.2	2	2	3	3	2.5	2	2
99	0	1	1	0	0	1	4	1	1	2	2.75	2.66667	3.5	3.71429	3.66667	4	3	4	3	4	3	3.4	4	3	3	4	3.5	2	1
100	0	1	1		1	1	0	0	0	0	3.75	5	5	4.14286	2.33333	2.66667							3	3	3	3	3
101	0	1	1	1	1	0	2	0	0	5	4.25	5	5	2.85714	3.66667	3.66667	5	5	4	5	4	4.6	5	5	5	5	5	5	5
102	0	0	0	1	0	0	1	0	1	4	3.25	3	4.5	3.42857	2.66667	2.66667	3	3	2	5	3	3.2	3	3	4	4	3.5	1	1
103	0	0	0	0	0	1	2	0	0	3	3.25	3.66667	3.5	2.28571	1	1.66667	5	5	5	5	5	5	4	4	4	4	4	4	4
104	0	0	1	1	0	1	6	0	0	3	1.5	1	1	2.85714	2	1	5	5	5	4	5	4.8	5	4	4	5	4.5	5	4
105	0	0	1	1	1	1					5	4.33333	5	3.14286	2.33333	2.66667
106	0	1	1	1	0	0	2	1	1	0	3.5	4.33333	3.5	3.57143	4	2.33333
107	0	0	1	0	0	0	0	0	1	1	3.25	4.33333	4	2.57143	3.33333	2.66667	5	5	3	4	4	4.2	4	3	4	4	3.75	3	1
108	0	0	1	1	0	0	11	3	4	10	2	3.33333	3	4	3.66667	3.66667	4	4	4	5	4	4.2	5	5	5	5	5	4	1
109	0	1	1	1	0	0	2	0	0	0	2.75	4.66667	3	4.14286	1	3.66667	5	5	4	5	5	4.8	5	5	4	3	4.25	3	2
110	0	0	0	0	1	0	4	1	0	4	4.25	5	4	2.71429	3	2	4	5	5	4	4	4.4	5	4	5	4	4.5	2	2
111	0	0	1	0	0	1	6	0	2	6	3	4	4	3.85714	3.33333	3	5	5	4	5	5	4.8	4	3	3	4	3.5	5	4
112	0	0	1	0	0	0	2	0	0	1	4	5	5	4.42857	3	4.33333	5	5	5	5	5	5	5	5	5	5	5
113	0	0	1	1	1	1	5	1	0	2	4.75	4.33333	4	2.71429	2.66667	3.33333	5	5	4	4	4	4.4	5	3	4	5	4.25	2	5
114	1	1	0	0	0	1	10	5	4	5	5	5	3	4.57143	5	5	5	5	5	5	1	4.2	4	4	5	4	4.25	5	5
115	1	0	0	1	0	1	11	5	4	10	4.75	4	5	5	5	5	5	5	5	5	5	5	5	4	5	5	4.75	5	5
116	0	0	0	1	0	1	1	1	0	0	3.5	1	2	4.28571	1.33333	2.66667	4	4	4	4	4	4	2	1	2	1	1.5	4	2
117	0	0	1	1	0	1	2	1	0	3	4	4	5	4.28571	2.66667	3	2	4	4	3	4	3.4	3	3	3	4	3.25	4	4
118	0	1	1	1	0	1	10	1	1	2	3	3.33333	3.5	4	2.66667	3.33333	4	4	4	4	5	4.2	5	5	5	5	5	4	4
119	0	0	1	1	0	0	2	2	1	2	4.5	5	4.5	4	3.66667	3.66667	4	5	5	4	5	4.6	5	5	5	5	5	1	1
120	0	0	0	1	0	1	4	3	0	3	3.25	2	4	3.42857	3	2.66667	5	4	4	5	5	4.6	5	5	4	5	4.75
121	0	0	1
122	1	0	1	1	0	1	25	5	2	10	3.75	4.66667	4.5	4.71429	3.66667	3.66667	5	5	4	5	5	4.8	4	4	2	5	3.75	5	5
123	1	1	0	0	1	0	2	1	1	6	5	4.66667	3.5	3.14286	3.66667	3.33333	5	5	4	5	4	4.6	4	5	4	5	4.5	4	2
124	0	0	1	1	0	1	2	0	2	5	2.75	4.66667	3.5	2.85714	3.66667	3.66667	4	5	4	5	3	4.2	4	4	4	4	4	3	1
125	0	1	1	1	1	0	0	0	0	0	3.75	5	5	3.71429	3.33333	4	4	3	4	5	4	4	5	4	4	5	4.5	3	1
126	0	0	1	1	0	0	1	0	0	1	3	4	3	3	1	3	5	4	3	4	4	4	5	5	5	5	5	4	2
127	0	1	0	1	1	0	0	0	0	1	1.75	4.33333	3.5	2.85714	2.66667	4
128	0	0	1	0	1	1	3	1	0	4	4.75	5	4.5	2.71429	2.66667	3	4	5	5	5	4	4.6	5	4	5	5	4.75	4	1
129	0	1	1	1	0	1	1	0	2	6	3.25	3.66667	4	3.57143	2	2	4	4	4	5	5	4.4	5	4	4	4	4.25	3	4
130	0	0	1	1	0	1	4	1	1	1	3.75	4.33333	4	4.28571	4.66667	4	2	4	5	5	4	4	4	5	4	4	4.25	4	1
131	0	1	1	0	0	1	1	1	1	2	2.25	3.33333	2.5	3.14286	3	3.33333	4	3	3	5	3	3.6	4	3	4	4	3.75	3	2
132	0	1	0	1	0	0								3.71429	4.33333	4
133	1	0	1	1	1	0	2	1	4	9	3.25	3.33333	2.5	3.42857	2.33333	2.66667
134	1	1	1	1	1	1	10	5	1	4	3.25	3	3	4.42857	4.33333	4	4	5	4	4	5	4.4	5	5	5	4	4.75	5	4
135	1	1	1	0	1	1	3	3	4	3	3.25	3.66667	3.5	4.71429	5	4.66667	5	5	4	4	4	4.4	5	5	5	5	5	5	3
136	0	0	1	1	0	1	11	5	2	4	3.5	3.66667	4.5	4.85714	4.33333	4	5	5	4	5	5	4.8	5	5	5	5	5	4	3
137	0	1	1	1	0	1	4	1	4	3	4.5	5	4	3.85714	3	3.66667	3	3	2	4	4	3.2	2	2	1	4	2.25	4	2
138	0	0	1	1	0	0	0	0	1	0	3.25	5	3	2.71429	3	3.33333	4	5	4	5	4	4.4	5	5	5	4	4.75	3	2
139	0	0	1	1	0	0	1	0	2	10	4.5	4.33333	4	4.14286	5	4.33333	2	4	4	5	5	4	5	5	5	5	5	2	1
140	1	0	1	1	0	0								4.28571	4.66667	4.66667
141	0	0	1	1	0	1	8	0	0	4	3.75	3	2.5	2.28571	3.66667	4
142	1	1	1	0	1	0	20	5	3	10	4.25	5	5	4.85714	4.33333	3.66667	5	5	5	5	5	5	1	5	5	3	3.5	5	1
143	1	0	1	1	0	1	3	3	1	9	3.25	2.33333	3	3.14286	3	2.33333	4	4	3	5	4	4	3	2	3	4	3	4	4
144	0	1	0	1	0	0	1	0	0	7	3.5	4	3	4	2.66667	3.33333	5	5	5	5	5	5	4	3	5	4	4	3	3
145	0	1	0	1	0	0	3	0	0	5	3.5	3.33333	3	3	3.66667	3.66667	5	5	3	5	4	4.4	4	4	4	4	4	2	2
146	0	1	1
147	0	0	1	1	0	0	1	1	0	1	1.75	3	2.5	4.14286	2.33333	2.66667	5	4	3	5	4	4.2	2	2	4	2	2.5	2	5
148	0	0	0	0	0	1	2	2	0	2	3.75	5	2.5	4.42857	1.66667	2	5	4	4	4	4	4.2	5	4	5	5	4.75	2	1
149	0	0	0	0	0	0	3	1	0	3	2.5	3.66667	2.5	3.28571	2.66667	2.33333							4	3	3		3.33333
150	1	1	1	1	0	0	6	3	4	9	2.5	1.66667	1	4	2	1.66667	5	5	4	5	5	4.8	4	4	5	5	4.5	4	3
151	1	0	0	0	0	1	0	0	1	2	4.5	5	5	4	3.33333	3	5	5	5	5	5	5	5	5	5	5	5	5	5
152	1	1	1	1	0	1	6	3	0	2	3.25	4	3.5	4	3	3	4	3	4	5	3	3.8	4	3	4	4	3.75	5	3
153	0	0	1	1	0	0	0	0	0	5	3.5	5	3	4.57143	3.66667	4	4	5	5	5	5	4.8	5	5	5	5	5	4	2
154	0	0	1	1	0	0	0	0	0	1	2.75	3.33333	3.5	3.14286	3.33333	3.33333	4	5	4	5	4	4.4	5	4	4	5	4.5	4	5
155	1	0	1	1	0	1	12	5	1	8	4.25	5	4.5	4.71429	4	4.66667	4	5	5	5	5	4.8	5	5	5	5	5	5	3
156	0	0	0	1	1	0	0	0	3	10	4.25	5	5	3.85714	4	4	5	5	5	5	5	5	5	5	5	5	5	5	5
157	1	1	1	0	1	0	4	2	1	10	2.5	2.33333	3	3.85714	4	4	5	4	5	5	5	4.8	5	4	4	5	4.5	5	5
158	0	0	1	0	0	0	4	1	0	2	4.25	5	3.5	3.28571	2.66667	2.66667	5	5	4	5	4	4.6	2	4	3	3	3	2	2
159	0	1	1	1	0	0	10	5	0	10	5	5	5	4.85714	4.66667	4.66667	5	5	5	5	5	5	5	5	5	5	5	5	5
160	0	0	1	1	0	0	0	0	0	0	3.5	3	4	2.85714	2.33333	2.66667	5	5	4	5	4	4.6	5	4	4	4	4.25	4	2
161	1	0	0	1	0	1	2	1	4	2	4	4	4	3.57143	2.33333	3.33333
162	1	1	0	1	0	0	7	2	0	8	3.75	3.33333	3.5	3.42857	4	4	5	4	5	4	4	4.4	5	5	5	4	4.75	5	3
163	0	0	1	1	0	1	0	0	0	0	3.5	3.33333	3.5	4	2.33333	2.66667	4	4	3	4	4	3.8	2	2	2	3	2.25	5	5
164	1	1	1	0	0	0	7	2	1	10	4.5	4.33333	4.5	4.71429	4.66667	5	5	5	5	5	4	4.8	5	5	5	5	5	5	5
165	0	0	0	0	0	1	7	1	4	4	4	4.66667	4.5	4.57143	4.66667	4.33333	5	4	4	4	4	4.2	5	5	5	5	5	3	4
166	0	1	1	1	0	1	2	0	3	3	3.75	4.33333	4	4.42857	3.33333	4.66667	3	4	3	4	4	3.6	5	4	5	4	4.5	3	3
167	0	0	1	1	0	0	4	0	0	1	1.75	3	4	3.28571	3.33333	2
168	0	1	1	1	0	0	0	0	1	5	2.75	3.33333	3.5	3.42857	3.33333	3.66667	3	4	4	4	4	3.8	5	4	4	4	4.25	4	1
169	1	1	1	1	1	0	20	5	4	2	3.5	4	4	4	2.33333	2.66667	5	5	4	5	5	4.8	5	4	4	4	4.25	5	2
170	0	0	1	1	0	0	9	2	1	8	2.25	4	3.5	3.85714	3.33333	4.66667	5	5	4	5	4	4.6	5	5	4	5	4.75	5	5
171	1	0	1	0	0	0	7	3	0	6	2.75	5	3	3.14286	4	3.33333	4	4	4	4	4	4	5	4	5	5	4.75	4	3
172	0	0	0	1	0	1	0	0	1	3	4	4.66667	4	2	1	1							3	3	3	5	3.5
173	0	0	1	1	1	1	1	1	0	0	4.25	3	5	4.14286	3	3.33333	5	5	4	5	3	4.4	5	5	5	5	5	4	3
174	1	1	1	1	0	0	13	5	4	10	4.75	5	4.5	4.85714	4.33333	3.66667	5	5	4	4	4	4.4	4	5	5	4	4.5	5	4
175	0	0	1	1	0	1	0	0	0	0	1.5	1.66667	1	1.71429	1	1	4	3	3	4	4	3.6	3	3	4	3	3.25	2	1
176	0	0	1	1	0	1	6	0	0	3	3.5	4	4	3.28571	4	4.33333	5	4	4	5	5	4.6	5	5	5	5	5	2	4
177	1	0	1	1	1	0	11	5	0	6	3	2	2.5	3.85714	2.33333	3	4	4	4	4	4	4	5	5	5	5	5	4	2
178	1	1	1	0	1	0	15	4	4	8	4	4	3.5	3.71429	4	4	4	4	4	4	5	4.2	4	3	4	3	3.5	2	2
179	1	0	0	0	0	0	4	1	0	8	3.75	4.66667	4.5	3.42857	2	2.33333
180	0	1	1	1	0	0	3	1	1	2	3	4	3.5	4.57143	2	3.33333	3	4	3	5	4	3.8	4	4	5	4	4.25	3	3
181	0	0	0	1	1	1	3	0	0	3	3.25	3.66667	3.5	3.71429	3.66667	3.33333	5	5	5	5	5	5	4	3	4	4	3.75	4	4
182	0	1	1	1	0	0	1	0	1	2	4	4.33333	4	4.42857	4	4	5	5	4	5	5	4.8	4	4	4	4	4	4	5
183	1	0	1	1	0	0	3	1	0	5	4	4.66667	4.5	3	3.66667	3.33333	5	4	3	5	3	4						2	1
184	1	0	1	0	0	0	8	5	1	6	3.5	4.66667	3.5	4.57143	4	3.33333	2	4	3	5	2	3.2	4	3	4	4	3.75	3	1
185	0	0	1	1	0	0	0	0	0	1	2.75	3.33333	3	3.28571	4.33333	3.66667	5	5	5	5	4	4.8	5	4	5	5	4.75	4	3
186	1	0	1	1	0	1	0	0	0	1	3.75	4	4	2.28571	2.66667	2.33333
187	1	0	0	0	0	1	15	5	1	5	5	5	4	5	5	5
188	0	0	1	0	1	0	0	0	0	1	4.75	4.33333	5	3.42857	3.66667	3.33333	4	4	4	4	4	4	4	4	4	4	4	4	3
189	1	1	1	1	1	0	8	2	4	5	4.75	5	5	3.42857	3.33333	3.33333	4	5	5	4	3	4.2	4	4	4	5	4.25	5	4
190	0	0	1	0	1	1	6	1	0	2	3.5	2.33333	3	4.14286	1.66667	3.33333	4	5	4	4	4	4.2	3	4	4	3	3.5	4	2
191	1	1	1	0	1	0	11	4	3	7	3.25	1.33333	2.5	3.85714	3.33333	3	3	4	4	4	4	3.8	5	5	5	4	4.75	5	5
192	1	1	0	0	1	0	11	5	1	5	4.25	4	4	4.42857	4	3.66667	4	4	3	4	3	3.6	4	5	5	4	4.5
193	0	1	1	0	1	0	3	1	2	6	4.5	3	3.5	3.57143	3.33333	2.66667
194	0	1	0	0	0	0	1	0	0	8	3.25	3.33333	2	1.14286	1	1.33333	5	5	5	5	5	5	2	2	3	3	2.5	2	5
195	1	0	1	0	1	1	2	0	0	0	2.75	3	3	2.85714	2.66667	3
196	0	0	1	1	0	1	2	1	0	5	4	4	3.5	4.57143	1.66667	3.33333	5	5	4	5	5	4.8	4	4	4	4	4	5	3
197	0	0	1	1	0	0	2	1	1	6	2.25	5	4.5	3.42857	2.66667	4	3	4	2	4	3	3.2	2	2	3	3	2.5	1	1
198	0	1	1	1	0	0	4	0	0	6	4	3.33333	5	3.14286	3.33333	3.66667							4	4	4	4	4	5	5
199	1	1	1	0	1	0	5	3	0	2	4	4	4.5	4	3	3.66667	4	4	5	4	4	4.2	5	5	3	4	4.25	4	4
200	1	1	0	0	1	0	3	2	0	5	3.25	4	3	2.42857	1.33333	1.33333							3	2	3	3	2.75
201	1	1	1	0	1	0	9	3	0	2	3.75	4	4	3.42857	3	3	5	5	4	5	4	4.6	4	4	5	5	4.5	5	4
203	0	1	1	0	0	0	3	2	0	2	3.5	4	3	3	3.66667	2.66667	4	4	3	4	3	3.6	4	1	4	2	2.75	3	3
204	0	1	1	1	1	0	5	1	3	2	5	5	5	3.42857	4	4
205	0	0	1		0	0	4	1	0	2	3	3	3	4	3.33333	3	3	3	3	3	3	3	3	3	3	3	3	4	3
206	0	0	1	1	0	1	0	0	0	2	4.5	5	5	4	3.66667	4.66667	4	5	5	5	3	4.4	4	3	5	5	4.25	5	4
207	0	0	0	0	0	0	3	2	0	8	3.25	4	3	4	4	3	4	5	5	4	4	4.4	5	4	4	4	4.25	3	3
208	0	0	1	1	0	0	0	0	0	1	2.75	4.66667	3	3.71429	3	2.33333	5	5	3	5	4	4.4	5	4	5	5	4.75	2	3
209	0	1	1	1	0	1	5	2	1	1	4.5	3.66667	4.5	4.57143	4	4.66667	4	5	4	5	4	4.4	5	5	5	5	5	5	4
210	1	1	1	0	1	0	3	2	1	1	5	5	5	3.57143	3	3	4	4	4	4	4	4	5	5	5	4	4.75	5	5
211	0	0	1	0	0	0	4	0	0	2	1.5	2	1	3.71429	3.33333	3.33333	5	4	2	5	3	3.8	5	5	4	5	4.75	2	2
212	1	1	0	1	0	1	14	3	2	10	3.5	1.66667	5	4.71429	4.66667	3.33333	5	5	5	4	4	4.6	5	4	5	5	4.75	5	5
213	1	0	1	1	0	0	2	0	0	10	4.25	4	4	3.57143	4.33333	3.66667	4	4	4	4	4	4	4	4	4	4	4	4	4
214	0	1	0	1	0	0	1	0	0	0	3	4.66667	5	4.14286	4.33333	4	5	4	3	4	4	4						4	2
215	0	0	0	1	0	0	0	0	4	5	5	5	4	3.28571	1.66667	2.33333	5	4	5	5	5	4.8	5	5	5	5	5	5	4
216	1	1	1	1	1	0	3	1	3	1	4.25	4.33333	4.5	3.28571	3	3.33333							4	4	4	4	4	5	2
217	0	1	1	1	0	0	0	0	0	2	3.25	4	2.5	4.57143	3.33333	3.66667	5	5	5	5	5	5						4	1
218	1	0	1	1	1	1	12	3	4	2	4	4.66667	4.5	4	4	4	5	5	4	5	5	4.8						5	3
219	0	0	1	1	0	1	3	1	0	0	3.25	4	3.5	3.57143	3	3.66667	4	4	3	5	2	3.6	4	2	3	4	3.25	2	3
220	0	0	1	0	1	0					3.75	3.66667	4	2.85714	3.66667	3
221	1	1	0	1	0	1	0	0	0	0	4.25	4	4	3.14286	3.66667	3.33333	5	4	4	4	4	4.2	1	2	2	2	1.75	1	3
222	1	1	1	1	0	0	4	2	3	5	3	2	3	3.85714	3.66667	4	4	3	4	5	5	4.2	3	4	3	3	3.25	4	3
223	0	1	0	1	0	0	1	0	0	2	3.75	5	4	3.14286	2.33333	3.66667							5	3	4	4	4
224	1	0	0	1	0	1	3	1	0	5	4.25	3	3	4.42857	4.33333	3	5	5	5	5	4	4.8	4	3	5	5	4.25	4	4
225	0	0	0	1	0	0	3	0	0	2	4.5	4.66667	5	3.71429	1.66667	2.66667	5	5	5	5	5	5	4	3	3	4	3.5	4	1
226	0	0	1	0	0	0	1	0	0	5	4	5	4.5	3.28571	3.66667	3.33333
227						0
229	0	0	0	0	0	0	4	1	0	10	4.75	5	5	4.85714	4.33333	5	5	5	5	4	5	4.8	5	1	4	5	3.75	5	1
